# Supplementary material for: PEACE: Development and Validation of a Brief Five-Item Sleep Quality Scale for Community and Primary Care
Source: Medicina (Kaunas). 2026 Apr 15;62(4):757. doi: 10.3390/medicina62040757 (PMC13117621; doi:10.3390/medicina62040757)
Supplement: Supplementary file 1 [file medicina-62-00757-s001.zip]

Archive with 1 entries (1 files):
- medicina-4228303-supplementary.pdf
